# Supplementary material for: Systematic data capture reduces the need for source data verification: exploratory analysis from a phase 2 multicenter randomized controlled platform trial
Source: Commun Med (Lond). 2025 Oct 29;5:444. doi: 10.1038/s43856-025-01126-9 (PMC12572212; doi:10.1038/s43856-025-01126-9)
Supplement: Supplementary file 3 — Supplementary Data 1 [file 43856_2025_1126_MOESM3_ESM.xlsx]

## Sheet: Figure 2A
FIgure 1: Changes by eCRF type. Total number of data fields verified N=340532
eCRF	Number of fields changed
Daily events	816
Health history	133
Study Drug	107
Adverse events	104
Other	74
Total	1234

## Sheet: Figure 2B
All data provided on figure
